# Supplementary material for: Genetic Diversity and Population Structure of Chinese Chestnut (Castanea mollissima Blume) Cultivars Revealed by GBS Resequencing
Source: Plants (Basel). 2022 Dec 14;11(24):3524. doi: 10.3390/plants11243524 (PMC9781913; doi:10.3390/plants11243524)
Supplement: Supplementary file 1 [file plants-11-03524-s001.zip]

Archive with 1 entries (1 files):
- plants-1963162-supplementary.pdf
